# Supplementary material for: Microtubins: a novel class of small synthetic microtubule targeting drugs that inhibit cancer cell proliferation
Source: Oncotarget. 2017 Oct 19;8(61):104007–21. doi: 10.18632/oncotarget.21945 (PMC5732783; doi:10.18632/oncotarget.21945)
Supplement: Supplementary file 2 [file oncotarget-08-104007-s002.xlsx]

## Sheet: Sheet1
Compound_ID	SMILES
ZINC00316050	C1CCc2c(c3c(=O)nc([nH]c3s2)CCl)C1
ZINC03276914	C[C@@H]1CCc2c(sc3c2c(=O)nc([nH]3)CCl)C1
ZINC13057199	COc1cc(cc(c1O)Br)/C=C/c1[nH]c(=O)c2c3c(sc2n1)CCCCC3
ZINC03276913	C[C@H]1CCc2c(sc3c2c(=O)nc([nH]3)CCl)C1
ZINC05903713	c1cc(ccc1/C=C/c1[nH]c(=O)c2c3c(sc2n1)CCCC3)C#N
ZINC06908501	C[C@@H]1CCc2c(sc3c2c(=O)[nH]c(n3)/C=C/c2ccc3c(c2)OCO3)C1
ZINC03100287	C1Cc2c(sc3c2c(=O)[nH]c(n3)CCl)C1
ZINC96939759	c1cc(cc(c1)C#N)/C=C\c1[nH]c(=O)c2c3c(sc2n1)CCCCC3
ZINC06816843	Cn1c(nc2c(c1=O)c1c(s2)CCCC1)/C=C/c1ccc(cc1)Cl
ZINC65002100	C[C@@H]1CCc2c(sc3c2c(=O)[nH]c(n3)c2ccc(cc2)F)C1
ZINC65002103	CC(C)(C)[C@@H]1CCc2c(sc3c2c(=O)[nH]c(n3)c2ccc(cc2)F)C1
ZINC65002105	CC(C)(C)[C@H]1CCc2c(sc3c2c(=O)[nH]c(n3)c2ccc(cc2)F)C1
ZINC65002111	C[C@@H]1CCc2c(sc3c2c(=O)[nH]c(n3)c2cccc3c2cccc3)C1
ZINC65002116	C[C@H]1CCc2c(sc3c2c(=O)[nH]c(n3)c2cccc3c2cccc3)C1
ZINC65002117	CC(C)(C)[C@@H]1CCc2c(sc3c2c(=O)[nH]c(n3)c2cccc3c2cccc3)C1
ZINC65002120	CC(C)(C)[C@H]1CCc2c(sc3c2c(=O)[nH]c(n3)c2cccc3c2cccc3)C1
ZINC05071612	c1cc(ccc1c1[nH]c(=O)c2c3c(sc2n1)CCCC3)Br
ZINC19767631	C[C@@H](c1[nH]c(=O)c2c3c(sc2n1)C[C@@H](CC3)C(C)(C)C)[NH3+]
ZINC19767630	C[C@H](c1[nH]c(=O)c2c3c(sc2n1)C[C@@H](CC3)C(C)(C)C)[NH3+]
ZINC19767629	C[C@@H](c1[nH]c(=O)c2c3c(sc2n1)C[C@H](CC3)C(C)(C)C)[NH3+]
ZINC20369273	Cc1ccc(cc1)c1[nH]c(=O)c2c3c(sc2n1)C[C@@H](CC3)C(C)(C)C
ZINC19767628	C[C@H](c1[nH]c(=O)c2c3c(sc2n1)C[C@H](CC3)C(C)(C)C)[NH3+]
ZINC20369270	Cc1ccc(cc1)c1[nH]c(=O)c2c3c(sc2n1)C[C@H](CC3)C(C)(C)C
ZINC65002142	C[C@@H]1CCc2c(sc3c2c(=O)[nH]c(n3)c2ccc(cc2)Br)C1
ZINC65002146	C[C@H]1CCc2c(sc3c2c(=O)[nH]c(n3)c2ccc(cc2)Br)C1
ZINC65002148	CC(C)(C)[C@@H]1CCc2c(sc3c2c(=O)[nH]c(n3)c2ccc(cc2)Br)C1
ZINC65002150	CC(C)(C)[C@H]1CCc2c(sc3c2c(=O)[nH]c(n3)c2ccc(cc2)Br)C1
ZINC02637186	CC[C@@H]1CCc2c(sc3c2c(=O)nc([nH]3)c2ccc(cc2)C(=O)[O-])C1
ZINC02637185	CC[C@H]1CCc2c(sc3c2c(=O)nc([nH]3)c2ccc(cc2)C(=O)[O-])C1
ZINC09691031	c1ccc(cc1)/C=C/c1[nH]c(=O)c2c3c(sc2n1)CCCCC3
ZINC96791958	Cc1ccc(cc1)/C=C/c1[nH]c(=O)c2c3c(sc2n1)CCC3
ZINC33466730	COc1ccc(cc1OCc1ccccc1)/C=C\c1[nH]c(=O)c2c3c(sc2n1)CCC3
ZINC01021649	C[C@@H]1CCc2c(c3c(=O)[nH]c(nc3s2)c2ccccc2)C1
ZINC31569688	CC[NH+](CC)Cc1[nH]c(=O)c2c3c(sc2n1)CCCC3
ZINC05696000	C[C@@H]1CCc2c(sc3c2c(=O)[nH]c(n3)/C(=C/c2ccc(cc2)NC(=O)C)/C#N)C1
ZINC05696001	C[C@H]1CCc2c(sc3c2c(=O)[nH]c(n3)/C(=C/c2ccc(cc2)NC(=O)C)/C#N)C1
ZINC16386262	c1cc(cc(c1)Br)c1[nH]c(=O)c2c3c(sc2n1)CCCC3
ZINC65002251	CC(C)(C)c1ccc(cc1)c1[nH]c(=O)c2c3c(sc2n1)CCCC3
ZINC65002255	C[C@@H]1CCc2c(sc3c2c(=O)[nH]c(n3)c2ccc(cc2)C(C)(C)C)C1
ZINC65002258	C[C@H]1CCc2c(sc3c2c(=O)[nH]c(n3)c2ccc(cc2)C(C)(C)C)C1
ZINC65002260	CC(C)(C)c1ccc(cc1)c1[nH]c(=O)c2c3c(sc2n1)C[C@@H](CC3)C(C)(C)C
ZINC65002264	CC(C)(C)c1ccc(cc1)c1[nH]c(=O)c2c3c(sc2n1)C[C@H](CC3)C(C)(C)C
ZINC65002269	C[C@@H]1CCc2c(sc3c2c(=O)[nH]c(n3)c2cccc(c2)Cl)C1
ZINC65002270	C[C@H]1CCc2c(sc3c2c(=O)[nH]c(n3)c2cccc(c2)Cl)C1
ZINC65002271	CC(C)(C)[C@@H]1CCc2c(sc3c2c(=O)[nH]c(n3)c2cccc(c2)Cl)C1
ZINC65002273	CC(C)(C)[C@H]1CCc2c(sc3c2c(=O)[nH]c(n3)c2cccc(c2)Cl)C1
ZINC65002293	C[C@@H]1CCc2c(sc3c2c(=O)[nH]c(n3)c2cccc(c2)Br)C1
ZINC65002295	C[C@H]1CCc2c(sc3c2c(=O)[nH]c(n3)c2cccc(c2)Br)C1
ZINC65002298	CC(C)(C)[C@@H]1CCc2c(sc3c2c(=O)[nH]c(n3)c2cccc(c2)Br)C1
ZINC65002300	CC(C)(C)[C@H]1CCc2c(sc3c2c(=O)[nH]c(n3)c2cccc(c2)Br)C1
ZINC65002304	C[C@H]1CCc2c(sc3c2c(=O)[nH]c(n3)c2cccc(c2)F)C1
ZINC48860598	C[C@@H]1CCc2c(sc3c2c(=O)[nH]c(n3)CCCOC)C1
ZINC48860601	C[C@H]1CCc2c(sc3c2c(=O)[nH]c(n3)CCCOC)C1
ZINC65002308	CC(C)(C)[C@@H]1CCc2c(sc3c2c(=O)[nH]c(n3)c2cccc(c2)F)C1
ZINC48860604	CC[C@@H]1CCc2c(sc3c2c(=O)[nH]c(n3)C2CC2)C1
ZINC48860607	CC[C@H]1CCc2c(sc3c2c(=O)[nH]c(n3)C2CC2)C1
ZINC65002311	CC(C)(C)[C@H]1CCc2c(sc3c2c(=O)[nH]c(n3)c2cccc(c2)F)C1
ZINC48860626	COCCCc1[nH]c(=O)c2c3c(sc2n1)CCCC3
ZINC06508259	c1cc2c(cc1/C=C/c1[nH]c(=O)c3c4c(sc3n1)CCC4)OCO2
ZINC16440165	c1cc(ccc1/C=C(/c1[nH]c(=O)c2c3c(sc2n1)CCCC3)\Cl)N1CCOCC1
ZINC16440168	COc1cc(cc(c1O)Br)/C=C(/c1[nH]c(=O)c2c3c(sc2n1)CCCC3)\Cl
ZINC16440174	Cc1ccc(s1)/C=C(/c1[nH]c(=O)c2c3c(sc2n1)CCCC3)\Cl
ZINC12659618	C[C@@H]1CCc2c(sc3c2c(=O)[nH]c(n3)/C(=C/c2ccc(cc2)OCc2ccccc2)/C#N)C1
ZINC12659620	C[C@H]1CCc2c(sc3c2c(=O)[nH]c(n3)/C(=C/c2ccc(cc2)OCc2ccccc2)/C#N)C1
ZINC16440179	C=CCOc1ccc(cc1)/C=C(/c1[nH]c(=O)c2c3c(sc2n1)CCCC3)\Cl
ZINC16440183	CCCOc1ccc(cc1OC)/C=C(/c1[nH]c(=O)c2c3c(sc2n1)CCCC3)\Cl
ZINC16440185	COc1cc(ccc1OCC=C)/C=C(/c1[nH]c(=O)c2c3c(sc2n1)CCCC3)\Cl
ZINC16440192	c1c(csc1/C=C(/c1[nH]c(=O)c2c3c(sc2n1)CCCC3)\Cl)Br
ZINC16440194	Cc1cc(cc(c1O)C)/C=C(/c1[nH]c(=O)c2c3c(sc2n1)CCCC3)\Cl
ZINC16440205	COc1ccc(cc1OC(F)F)/C=C(/c1[nH]c(=O)c2c3c(sc2n1)CCCC3)\Cl
ZINC16440210	COc1cc(cc(c1OC(F)F)OC)/C=C(/c1[nH]c(=O)c2c3c(sc2n1)CCCC3)\Cl
ZINC65002390	CCc1ccc(cc1)c1[nH]c(=O)c2c3c(sc2n1)C[C@@H](CC3)C
ZINC65002392	CCc1ccc(cc1)c1[nH]c(=O)c2c3c(sc2n1)C[C@H](CC3)C
ZINC05530651	c1cc(c(cc1/C=C/c1[nH]c(=O)c2c3c(sc2n1)CCCC3)Cl)Cl
ZINC65002396	CCc1ccc(cc1)c1[nH]c(=O)c2c3c(sc2n1)C[C@@H](CC3)C(C)(C)C
ZINC48412262	CC[C@@H]1CCc2c(sc3c2c(=O)[nH]c(n3)CC(C)C)C1
ZINC65002398	CCc1ccc(cc1)c1[nH]c(=O)c2c3c(sc2n1)C[C@H](CC3)C(C)(C)C
ZINC48412263	CC[C@H]1CCc2c(sc3c2c(=O)[nH]c(n3)CC(C)C)C1
ZINC48412264	CCc1[nH]c(=O)c2c3c(sc2n1)C[C@@H](CC3)CC
ZINC48412265	CCc1[nH]c(=O)c2c3c(sc2n1)C[C@H](CC3)CC
ZINC18045633	C1CCc2c(c3c(nc(nc3s2)C(F)(F)F)[O-])C1
ZINC07488866	c1cc(cnc1)/C=C(/c1[nH]c(=O)c2c3c(sc2n1)CCC3)\Cl
ZINC01021648	C[C@H]1CCc2c(c3c(=O)[nH]c(nc3s2)c2ccccc2)C1
ZINC96791974	c1cc2c(cc1/C=C\c1[nH]c(=O)c3c4c(sc3n1)CCCC4)OCO2
ZINC34719694	c1cc(ccc1/C=C\c1[nH]c(=O)c2c3c(sc2n1)CCCC3)F
ZINC96791975	c1cc(cc(c1)Br)/C=C\c1[nH]c(=O)c2c3c(sc2n1)CCCC3
ZINC96791976	c1cc(c(cc1Cl)Cl)/C=C\c1[nH]c(=O)c2c3c(sc2n1)CCCC3
ZINC05773396	c1ccc(cc1)CCn1c(nc2c(c1=O)c1c(s2)CCCC1)/C=C/c1ccccc1
ZINC96791977	COc1ccc(cc1)/C=C\c1[nH]c(=O)c2c3c(sc2n1)CCCC3
ZINC33462986	c1cc2c(cc1/C=C\c1[nH]c(=O)c3c4c(sc3n1)CCC4)OCO2
ZINC96791978	c1cc(ccc1/C=C\c1[nH]c(=O)c2c3c(sc2n1)CCC3)[N+](=O)[O-]
ZINC33516415	c1cc(ccc1/C=C\c1[nH]c(=O)c2c3c(sc2n1)CCCC3)OC(F)F
ZINC33711796	c1ccc(c(c1)/C=C\c1[nH]c(=O)c2c3c(sc2n1)CCCC3)C(F)(F)F
ZINC96791979	c1c(cc(c(c1Br)O)Br)/C=C\c1[nH]c(=O)c2c3c(sc2n1)CCCC3
ZINC33586347	CCOc1ccccc1/C=C\c1[nH]c(=O)c2c3c(sc2n1)CCCC3
ZINC96791980	c1ccc(cc1)COc1ccc(cc1)/C=C\c1[nH]c(=O)c2c3c(sc2n1)CCCC3
ZINC33385986	c1cc(ccc1/C=C\c1[nH]c(=O)c2c3c(sc2n1)CCCC3)C#N
ZINC96791981	CSc1ccc(cc1)/C=C\c1[nH]c(=O)c2c3c(sc2n1)CCCC3
ZINC33632786	COC(=O)c1ccc(cc1)/C=C\c1[nH]c(=O)c2c3c(sc2n1)CCCC3
ZINC96791982	COc1cc(ccc1OCc1ccc(cc1)Cl)/C=C\c1[nH]c(=O)c2c3c(sc2n1)CCCC3
ZINC35386723	COc1cc(ccc1OC(F)F)/C=C\c1[nH]c(=O)c2c3c(sc2n1)CCCC3
ZINC33716780	c1cnc(nc1)Sc1ccc(cc1[N+](=O)[O-])/C=C\c1[nH]c(=O)c2c3c(sc2n1)CCCC3
ZINC33463085	COc1cc(ccc1OCC#N)/C=C\c1[nH]c(=O)c2c3c(sc2n1)CCCC3
ZINC96791983	CCOc1cc(cc(c1O)Br)/C=C\c1[nH]c(=O)c2c3c(sc2n1)CCCC3
ZINC96791984	c1ccc(cc1)/C=C\c1[nH]c(=O)c2c3c(sc2n1)CCCCC3
ZINC96791985	c1cc(c(c(c1)Cl)Cl)/C=C\c1[nH]c(=O)c2c3c(sc2n1)CCCCC3
ZINC33577909	c1cc(c(cc1/C=C\c1[nH]c(=O)c2c3c(sc2n1)CCCCC3)Cl)Cl
ZINC96791986	CC(C)CCOc1ccc(cc1)/C=C\c1[nH]c(=O)c2c3c(sc2n1)CCCCC3
ZINC33466728	c1cc(cc(c1)O)/C=C\c1[nH]c(=O)c2c3c(sc2n1)CCCCC3
ZINC96791987	COc1cc(cc(c1O)Br)/C=C\c1[nH]c(=O)c2c3c(sc2n1)CCCCC3
ZINC96791988	c1cc(ccc1/C=C\c1[nH]c(=O)c2c3c(sc2n1)CCCCC3)C#N
ZINC33466729	c1cscc1/C=C\c1[nH]c(=O)c2c3c(sc2n1)CCCCC3
ZINC96791989	c1ccc(cc1)COc1cccc(c1)/C=C/c1[nH]c(=O)c2c3c(sc2n1)CCCCC3
ZINC46438339	C[C@@H]1CCc2c(sc3c2c(=O)[nH]c(n3)c2ccc(cc2)O)C1
ZINC05826988	Cc1ccccc1/C=C(\C#N)/c1[nH]c(=O)c2c3c(sc2n1)C[C@@H](CC3)C
ZINC65002473	CC(C)(C)[C@@H]1CCc2c(sc3c2c(=O)[nH]c(n3)c2ccc(cc2)O)C1
ZINC05826989	Cc1ccccc1/C=C(\C#N)/c1[nH]c(=O)c2c3c(sc2n1)C[C@H](CC3)C
ZINC65002475	CC(C)(C)[C@H]1CCc2c(sc3c2c(=O)[nH]c(n3)c2ccc(cc2)O)C1
ZINC05826990	Cc1ccc(c(c1)/C=C(\C#N)/c1[nH]c(=O)c2c3c(sc2n1)C[C@@H](CC3)C)C
ZINC05826991	Cc1ccc(c(c1)/C=C(\C#N)/c1[nH]c(=O)c2c3c(sc2n1)C[C@H](CC3)C)C
ZINC05826992	Cc1cc(c(c(c1)C)/C=C(\C#N)/c1[nH]c(=O)c2c3c(sc2n1)CCCC3)C
ZINC05826993	COc1ccccc1/C=C(\C#N)/c1[nH]c(=O)c2c3c(sc2n1)CCCC3
ZINC05826994	CCc1ccc(cc1)/C=C(\C#N)/c1[nH]c(=O)c2c3c(sc2n1)C[C@@H](CC3)C
ZINC05826995	CCc1ccc(cc1)/C=C(\C#N)/c1[nH]c(=O)c2c3c(sc2n1)C[C@H](CC3)C
ZINC65002506	CC(C)c1ccc(cc1)c1[nH]c(=O)c2c3c(sc2n1)C[C@@H](CC3)C(C)(C)C
ZINC65002510	CC(C)c1ccc(cc1)c1[nH]c(=O)c2c3c(sc2n1)C[C@H](CC3)C(C)(C)C
ZINC05826996	COc1ccc(c(c1)OC)/C=C(\C#N)/c1[nH]c(=O)c2c3c(sc2n1)CCCC3
ZINC05531237	c1ccc(c(c1)/C=C/c1[nH]c(=O)c2c3c(sc2n1)CCCC3)Cl
ZINC05826997	CC(C)Oc1ccccc1/C=C(\C#N)/c1[nH]c(=O)c2c3c(sc2n1)CCCC3
ZINC05902220	c1cc(c(cc1/C=C/c1[nH]c(=O)c2c3c(sc2n1)CCCCC3)Cl)Cl
ZINC31760988	CNCc1nc(=O)c2c3c(sc2[nH]1)CCCC3
ZINC60478917	C[C@H]1CCc2c(sc3c2c(=O)[nH]c(n3)c2ccc(cc2)F)C1
ZINC60478919	C[C@@H]1CCc2c(sc3c2c(=O)[nH]c(n3)c2cccc(c2)F)C1
ZINC96791990	COc1ccc(cc1O)/C=C\c1[nH]c(=O)c2c3c(sc2n1)CCCCC3
ZINC96791991	c1cc(c(cc1/C=C\c1[nH]c(=O)c2c3c(sc2n1)CCC3)F)F
ZINC05080629	CCc1[nH]c(=O)c2c3c(sc2n1)CCCCC3
ZINC39220971	C1CCc2c(c3c(=O)nc([nH]c3s2)CN)C1
ZINC75422761	C[C@@H]1CCc2c(sc3c2c(=O)[nH]c(n3)C[NH3+])C1
ZINC75422762	C[C@H]1CCc2c(sc3c2c(=O)[nH]c(n3)C[NH3+])C1
ZINC09492852	COc1ccc(cc1)C(=O)Nc1cccc(c1)/C=C/c1[nH]c(=O)c2c3c(sc2n1)CCCC3
ZINC13042426	CC(C)CCOc1ccc(cc1)/C=C/c1[nH]c(=O)c2c3c(sc2n1)CCCCC3
ZINC13042427	c1ccc(cc1)COc1cccc(c1)/C=C/c1[nH]c(=O)c2c3c(sc2n1)CCCCC3
ZINC06314425	C[C@@H]1CCc2c(sc3c2c(=O)[nH]c(n3)/C(=C/c2cccc(c2)F)/C#N)C1
ZINC06314513	C[C@H]1CCc2c(sc3c2c(=O)[nH]c(n3)/C(=C/c2cccc(c2)F)/C#N)C1
ZINC03268153	C1CCc2c(c3c(=O)[nH]c(nc3s2)CC#N)C1
ZINC06908603	C[C@H]1CCc2c(sc3c2c(=O)[nH]c(n3)/C=C/c2ccc3c(c2)OCO3)C1
ZINC06653148	c1cc(cc(c1)O)/C=C(/c1[nH]c(=O)c2c3c(sc2n1)CCCC3)\Cl
ZINC20345847	C[C@@H]1CCc2c(sc3c2c(=O)[nH]c(n3)Cc2cccc3c2cccc3)C1
ZINC20345848	C[C@H]1CCc2c(sc3c2c(=O)[nH]c(n3)Cc2cccc3c2cccc3)C1
ZINC20594277	CC(C)(C)[C@@H]1CCc2c(sc3c2c(=O)[nH]c(n3)CCl)C1
ZINC20594278	CC(C)(C)[C@H]1CCc2c(sc3c2c(=O)[nH]c(n3)CCl)C1
ZINC13943972	C[C@@H]1CCc2c(sc3c2c(=O)[nH]c(n3)/C=C(/c2ccccc2)\Br)C1
ZINC13943974	C[C@H]1CCc2c(sc3c2c(=O)[nH]c(n3)/C=C(/c2ccccc2)\Br)C1
ZINC05827342	CCOc1ccccc1/C=C/c1[nH]c(=O)c2c3c(sc2n1)CCCC3
ZINC05037872	C1CCc2c(c3c(=O)[nH]c(nc3s2)CO)C1
ZINC20368621	Cc1cccc(c1)c1[nH]c(=O)c2c3c(sc2n1)C[C@@H](CC3)C(C)(C)C
ZINC12783998	C=CCOc1ccc(cc1)/C=C(\C#N)/c1[nH]c(=O)c2c3c(sc2n1)CCCC3
ZINC20368619	Cc1cccc(c1)c1[nH]c(=O)c2c3c(sc2n1)C[C@H](CC3)C(C)(C)C
ZINC09667335	CSc1ccc(cc1)c1[nH]c(=O)c2c3c(sc2n1)CCCC3
ZINC09283211	COc1ccc(cc1/C=C/c1[nH]c(=O)c2c3c(sc2n1)CCCC3)Br
ZINC20369103	Cc1ccccc1c1[nH]c(=O)c2c3c(sc2n1)C[C@@H](CC3)C(C)(C)C
ZINC20369101	Cc1ccccc1c1[nH]c(=O)c2c3c(sc2n1)C[C@H](CC3)C(C)(C)C
ZINC31934509	CC[C@@H](C)[NH2+]Cc1[nH]c(=O)c2c3c(sc2n1)CCCC3
ZINC31934511	CC[C@H](C)[NH2+]Cc1[nH]c(=O)c2c3c(sc2n1)CCCC3
ZINC22461067	c1ccc(c(c1)/C=C(/c1nc(=O)c2c3c(sc2[nH]1)CCCC3)\Cl)F
ZINC20345598	Cc1[nH]c(=O)c2c3c(sc2n1)C[C@H](CC3)C(C)(C)C
ZINC20345599	Cc1[nH]c(=O)c2c3c(sc2n1)C[C@@H](CC3)C(C)(C)C
ZINC20594223	CCC(C)(C)[C@@H]1CCc2c(sc3c2c(=O)[nH]c(n3)CCl)C1
ZINC20594224	CCC(C)(C)[C@H]1CCc2c(sc3c2c(=O)[nH]c(n3)CCl)C1
ZINC06509092	c1cc(ccc1/C=C/c1[nH]c(=O)c2c3c(sc2n1)CCCC3)OC(F)F
ZINC00413269	CC(C)c1[nH]c(=O)c2c3c(sc2n1)CCCC3
ZINC03249976	C[C@@H]1CCc2c(sc3c2c(=O)[nH]c(n3)C[NH+](C)C)C1
ZINC03249975	C[C@H]1CCc2c(sc3c2c(=O)[nH]c(n3)C[NH+](C)C)C1
ZINC03267853	C=CC[NH+](CC=C)Cc1[nH]c(=O)c2c3c(sc2n1)CCCC3
ZINC20594273	C1CCCc2c(c3c(=O)[nH]c(nc3s2)CCl)CC1
ZINC00348175	C1CCc2c(c3c(=O)[nH]c(nc3s2)C(Cl)Cl)C1
ZINC05625356	CCCc1[nH]c2c(c3c(s2)C[C@@H](CC3)C)c(=O)n1
ZINC05625357	CCCc1[nH]c2c(c3c(s2)C[C@H](CC3)C)c(=O)n1
ZINC05827050	c1cc2c(cc1/C=C/c1[nH]c(=O)c3c4c(sc3n1)CCCC4)OCO2
ZINC13357095	C[C@@H]1CCc2c(sc3c2c(=O)[nH]c(n3)/C=C/c2ccc(cc2)C(=O)[O-])C1
ZINC13357098	C[C@H]1CCc2c(sc3c2c(=O)[nH]c(n3)/C=C/c2ccc(cc2)C(=O)[O-])C1
ZINC00304441	CC(C)(C)c1[nH]c(=O)c2c3c(sc2n1)C[C@@H](CC3)C(C)(C)C
ZINC25423933	c1cnc(nc1)Sc1ccc(cc1[N+](=O)[O-])/C=C/c1[nH]c(=O)c2c3c(sc2n1)CCCC3
ZINC00304440	CC(C)(C)c1[nH]c(=O)c2c3c(sc2n1)C[C@H](CC3)C(C)(C)C
ZINC05827157	Cc1cccc(c1)/C=C(\C#N)/c1[nH]c(=O)c2c3c(sc2n1)C[C@@H](CC3)C
ZINC33746639	C[C@@H]1CCc2c(sc3c2c(=O)[nH]c(n3)/C=C\c2ccccc2)C1
ZINC33746640	C[C@H]1CCc2c(sc3c2c(=O)[nH]c(n3)/C=C\c2ccccc2)C1
ZINC05827158	Cc1cccc(c1)/C=C(\C#N)/c1[nH]c(=O)c2c3c(sc2n1)C[C@H](CC3)C
ZINC31934570	CCC[NH2+]Cc1[nH]c(=O)c2c3c(sc2n1)CCCC3
ZINC05093174	CCc1[nH]c(=O)c2c3c(sc2n1)C[C@H](CC3)C
ZINC04095182	CC(C)(C)[C@H]1CCc2c(sc3c2c(=O)[nH]c(n3)Cc2ccccc2)C1
ZINC05093173	CCc1[nH]c(=O)c2c3c(sc2n1)C[C@@H](CC3)C
ZINC05071146	c1ccc(c(c1)/C=C(\C#N)/c1[nH]c(=O)c2c3c(sc2n1)CCCC3)OC(F)F
ZINC05071150	c1cc(cc(c1)F)/C=C(\C#N)/c1[nH]c(=O)c2c3c(sc2n1)CCCC3
ZINC05071154	CSc1ccc(cc1)/C=C(\C#N)/c1[nH]c(=O)c2c3c(sc2n1)CCCC3
ZINC05071157	CCc1ccc(cc1)/C=C(\C#N)/c1[nH]c(=O)c2c3c(sc2n1)CCCC3
ZINC31934592	CC(C)(C)[NH2+]Cc1[nH]c(=O)c2c3c(sc2n1)CCCC3
ZINC31934595	C[C@@H]1CCc2c(sc3c2c(=O)[nH]c(n3)C[NH2+]C(C)(C)C)C1
ZINC06509317	COc1cc(ccc1OCC#N)/C=C/c1[nH]c(=O)c2c3c(sc2n1)CCCC3
ZINC31934596	C[C@H]1CCc2c(sc3c2c(=O)[nH]c(n3)C[NH2+]C(C)(C)C)C1
ZINC20345760	CC(C)c1[nH]c(=O)c2c3c(sc2n1)CCC3
ZINC31934603	CC(C)C[NH2+]Cc1[nH]c(=O)c2c3c(sc2n1)CCCC3
ZINC20345776	CC(C)c1[nH]c(=O)c2c3c(sc2n1)C[C@H](CC3)C(C)(C)C
ZINC20345778	CC(C)c1[nH]c(=O)c2c3c(sc2n1)C[C@@H](CC3)C(C)(C)C
ZINC13570126	CCCCc1[nH]c(=O)c2c3c(sc2n1)CCCC3
ZINC06025488	c1cc(c(cc1Cl)Cl)/C=C/c1[nH]c(=O)c2c3c(sc2n1)CCCC3
ZINC08854790	c1cc(ccc1c1[nH]c(=O)c2c3c(sc2n1)CCCC3)Cl
ZINC31934659	CC(C)[NH2+]Cc1[nH]c(=O)c2c3c(sc2n1)CCCC3
ZINC31934662	C[C@H]1CCc2c(sc3c2c(=O)[nH]c(n3)C[NH2+]C(C)C)C1
ZINC31934665	C[C@@H]1CCc2c(sc3c2c(=O)[nH]c(n3)C[NH2+]C(C)C)C1
ZINC09562714	C[C@@H]1CCc2c(sc3c2c(=O)[nH]c(n3)/C(=C/c2ccc(cc2)N2CCOCC2)/C#N)C1
ZINC09562715	C[C@H]1CCc2c(sc3c2c(=O)[nH]c(n3)/C(=C/c2ccc(cc2)N2CCOCC2)/C#N)C1
ZINC31934668	CC(C)[NH2+]Cc1[nH]c(=O)c2c3c(sc2n1)C[C@H](CC3)C(C)(C)C
ZINC31934670	CC(C)[NH2+]Cc1[nH]c(=O)c2c3c(sc2n1)C[C@@H](CC3)C(C)(C)C
ZINC06315544	c1cc(ccc1/C=C(/c1[nH]c(=O)c2c3c(sc2n1)CCC3)\Cl)F
ZINC08738817	CCCCCc1[nH]c(=O)c2c3c(sc2n1)CCCC3
ZINC12520230	c1cc(c(cc1/C=C/c1[nH]c(=O)c2c3c(sc2n1)CCCC3)F)n1ccnc1
ZINC31934699	CC[NH2+]Cc1[nH]c(=O)c2c3c(sc2n1)C[C@H](CC3)C
ZINC31934701	CC[NH2+]Cc1[nH]c(=O)c2c3c(sc2n1)C[C@@H](CC3)C
ZINC31934702	CC[NH2+]Cc1[nH]c(=O)c2c3c(sc2n1)C[C@H](CC3)C(C)(C)C
ZINC31934703	CC[NH2+]Cc1[nH]c(=O)c2c3c(sc2n1)C[C@@H](CC3)C(C)(C)C
ZINC39220975	CC(=O)NCc1[nH]c(=O)c2c3c(sc2n1)CCCC3
ZINC20346028	COCCc1[nH]c(=O)c2c3c(sc2n1)CCCC3
ZINC08715507	Cc1ccc(cc1)NCc1[nH]c(=O)c2c3c(sc2n1)CCCC3
ZINC05695781	C[C@@H]1CCc2c(sc3c2c(=O)[nH]c(n3)/C(=C/c2ccccc2OC(F)F)/C#N)C1
ZINC05695782	C[C@H]1CCc2c(sc3c2c(=O)[nH]c(n3)/C(=C/c2ccccc2OC(F)F)/C#N)C1
ZINC31934740	C=CC[NH2+]Cc1[nH]c(=O)c2c3c(sc2n1)CCCC3
ZINC31934742	C[C@@H]1CCc2c(sc3c2c(=O)[nH]c(n3)C[NH2+]CC=C)C1
ZINC31934743	C[C@H]1CCc2c(sc3c2c(=O)[nH]c(n3)C[NH2+]CC=C)C1
ZINC31934744	CC(C)(C)[C@@H]1CCc2c(sc3c2c(=O)[nH]c(n3)C[NH2+]CC=C)C1
ZINC31934745	CC(C)(C)[C@H]1CCc2c(sc3c2c(=O)[nH]c(n3)C[NH2+]CC=C)C1
ZINC55491406	c1ccc2c(c1)[nH]c(n2)Cc1[nH]c(=O)c2c3c(sc2n1)CCCC3
ZINC06509863	c1cc(cc(c1)O)/C=C/c1[nH]c(=O)c2c3c(sc2n1)CCCCC3
ZINC06509864	c1cscc1/C=C/c1[nH]c(=O)c2c3c(sc2n1)CCCCC3
ZINC06619492	c1ccc(c(c1)/C=C/c1[nH]c(=O)c2c3c(sc2n1)CCCC3)[N+](=O)[O-]
ZINC96922950	C/C(=C\c1ccccc1)/c1[nH]c(=O)c2c3c(sc2n1)CCCC3
ZINC18116195	Cc1cccc(c1)c1[nH]c(=O)c2c3c(sc2n1)CCCC3
ZINC05530787	c1cc(cc(c1)Cl)/C=C/c1[nH]c(=O)c2c3c(sc2n1)CCCC3
ZINC06516690	C[C@H]1CCc2c(sc3c2c(=O)[nH]c(n3)/C(=C/c2ccc(cc2)C#N)/C#N)C1
ZINC13096689	c1cc(c(c(c1)Cl)Cl)/C=C/c1[nH]c(=O)c2c3c(sc2n1)CCCCC3
ZINC14361463	c1cc(ccc1/C=C(\C#N)/c1[nH]c(=O)c2c3c(sc2n1)CCCC3)C(F)(F)F
ZINC20369059	Cc1ccccc1c1[nH]c(=O)c2c3c(sc2n1)C[C@@H](CC3)C
ZINC20369062	Cc1ccccc1c1[nH]c(=O)c2c3c(sc2n1)C[C@H](CC3)C
ZINC96928934	c1ccc(cc1)/C=C/c1nc2c(c3c(s2)CCCC3)c(=O)n1C(=S)N
ZINC96928935	c1ccc(cc1)/C=C/c1nc2c(c3c(s2)CCCC3)c(=O)n1C(=O)N
ZINC21951644	C[C@@H]1CCc2c(sc3c2c(=O)[nH]c(n3)CO)C1
ZINC21951646	C[C@H]1CCc2c(sc3c2c(=O)[nH]c(n3)CO)C1
ZINC04865014	CN(C)c1ccc(cc1)/C=C(\C#N)/c1[nH]c(=O)c2c3c(sc2n1)CCCC3
ZINC20369242	Cc1ccc(cc1)c1[nH]c(=O)c2c3c(sc2n1)CCC3
ZINC31934856	C1CCc2c(c3c(=O)[nH]c(nc3s2)C[NH2+]C2CC2)C1
ZINC23343362	CCCc1[nH]c(=O)c2c3c(sc2n1)CC[C@H](C3)C
ZINC23343365	CCCc1[nH]c(=O)c2c3c(sc2n1)CC[C@@H](C3)C
ZINC06619349	c1cc(ccc1/C=C/c1[nH]c(=O)c2c3c(sc2n1)CCCC3)C(=O)[O-]
ZINC20346341	CCCc1[nH]c(=O)c2c3c(sc2n1)C[C@H](CC3)C(C)(C)C
ZINC20346342	CCCc1[nH]c(=O)c2c3c(sc2n1)C[C@@H](CC3)C(C)(C)C
ZINC07488385	COc1cc(ccc1OCC(=O)[O-])/C=C/c1[nH]c(=O)c2c3c(sc2n1)CCCC3
ZINC08856525	c1cnccc1c1[nH]c(=O)c2c3c(sc2n1)CCCC3
ZINC14022955	Cc1ccc(cc1)C(=O)Nc1cccc(c1)/C=C/c1[nH]c(=O)c2c3c(sc2n1)CCCC3
ZINC06160670	C[C@H]1CCc2c(sc3c2c(=O)[nH]c(n3)/C(=C/c2ccsc2)/C#N)C1
ZINC04565827	C[C@@H]1CCc2c(sc3c2c(=O)[nH]c(n3)c2ccc(cc2)C(C)C)C1
ZINC04565832	C[C@H]1CCc2c(sc3c2c(=O)[nH]c(n3)c2ccc(cc2)C(C)C)C1
ZINC77945347	CCCC[C@@H]1CCc2c(sc3c2c(=O)[nH]c(n3)CC)C1
ZINC05614882	c1ccc(cc1)C[NH2+]Cc1[nH]c(=O)c2c3c(sc2n1)CCCC3
ZINC77945348	CCCC[C@H]1CCc2c(sc3c2c(=O)[nH]c(n3)CC)C1
ZINC06566980	c1ccc(cc1)COc1ccc(cc1)/C=C/c1[nH]c(=O)c2c3c(sc2n1)CCCC3
ZINC05045288	C1CCc2c(c3c(=O)[nH]c(nc3s2)C2CC2)C1
ZINC21190622	CC(C)c1ccc(cc1[N+](=O)[O-])/C=C(/c1nc(=O)c2c3c(sc2[nH]1)CCC3)\Cl
ZINC36156077	CC[N@H+](C)Cc1[nH]c(=O)c2c3c(sc2n1)CCCC3
ZINC22345961	c1cc(ccc1/C=C(/c1nc(=O)c2c3c(sc2[nH]1)CCC3)\Cl)C(=O)[O-]
ZINC08856830	c1ccc2c(c1)cccc2c1[nH]c(=O)c2c3c(sc2n1)CCCC3
ZINC05827240	COC(=O)c1ccc(cc1)/C=C(\C#N)/c1[nH]c(=O)c2c3c(sc2n1)CCCC3
ZINC06294705	C[NH+](C)Cc1[nH]c(=O)c2c3c(sc2n1)CCC3
ZINC06566874	c1ccc(c(c1)/C=C/c1[nH]c(=O)c2c3c(sc2n1)CCCC3)C(F)(F)F
ZINC05268627	c1cc(c(cc1/C=C/c1[nH]c(=O)c2c3c(sc2n1)CCC3)Cl)Cl
ZINC07488525	c1cc(ccc1/C=C/c1[nH]c(=O)c2c3c(sc2n1)CCC3)[N+](=O)[O-]
ZINC20345954	CC(C)(C)[C@@H]1CCc2c(sc3c2c(=O)[nH]c(n3)c2ccccc2)C1
ZINC20345956	CC(C)(C)[C@H]1CCc2c(sc3c2c(=O)[nH]c(n3)c2ccccc2)C1
ZINC16363595	Cn1c(nc2c(c1=O)c1c(s2)CCCC1)/C=C/c1ccc(c(c1)Cl)Cl
ZINC16363597	Cn1c(nc2c(c1=O)c1c(s2)CCCC1)/C=C/c1ccccc1Cl
ZINC14177253	C[C@@H]1CCc2c(sc3c2c(=O)[nH]c(n3)/C(=C/c2cccc(c2)C#N)/C#N)C1
ZINC12852482	c1cnn(c1)c1ccc(cc1)/C=C(/c1[nH]c(=O)c2c3c(sc2n1)CCCC3)\Cl
ZINC34937080	CC[C@@H]1CCc2c(sc3c2c(=O)[nH]c(n3)CCl)C1
ZINC34937081	CC[C@H]1CCc2c(sc3c2c(=O)[nH]c(n3)CCl)C1
ZINC19414728	C[C@@H]1CCc2c(sc3c2c(=O)nc([nH]3)CS)C1
ZINC19414730	C[C@H]1CCc2c(sc3c2c(=O)nc([nH]3)CS)C1
ZINC34937130	C[C@@H](c1[nH]c(=O)c2c3c(sc2n1)CCCC3)Cl
ZINC34937131	C[C@H](c1[nH]c(=O)c2c3c(sc2n1)CCCC3)Cl
ZINC04865334	C[C@@H]1CCc2c(sc3c2c(=O)[nH]c(n3)/C(=C/c2ccc(c(c2)OC)OC)/C#N)C1
ZINC06505094	Cn1c(nc2c(c1=O)c1c(s2)CCCC1)/C=C/c1ccccc1
ZINC96973120	c1cc2cccnc2c(c1)/C=C\c1[nH]c(=O)c2c3c(sc2n1)CCCCC3
ZINC34937150	C1CCc2c(sc3c2c(=O)[nH]c(n3)CCl)CC1
ZINC46438615	C[C@@H]1CCc2c(sc3c2c(=O)[nH]c(n3)CC(C)C)C1
ZINC46438616	C[C@H]1CCc2c(sc3c2c(=O)[nH]c(n3)CC(C)C)C1
ZINC27840165	CC(C)(C)[C@H]1CCc2c(sc3c2c(=O)[nH]c(n3)c2ccc(cc2)N(C)C)C1
ZINC27840173	CC(C)(C)[C@@H]1CCc2c(sc3c2c(=O)[nH]c(n3)c2ccc(cc2)N(C)C)C1
ZINC04865337	C[C@H]1CCc2c(sc3c2c(=O)[nH]c(n3)/C(=C/c2ccc(cc2)Cl)/C#N)C1
ZINC28125043	c1ccc(cc1)c1ccc(cc1)c1[nH]c(=O)c2c3c(sc2n1)CCCC3
ZINC46438676	CC[C@@H]1CCc2c(sc3c2c(=O)[nH]c(n3)C)C1
ZINC46438677	CC[C@H]1CCc2c(sc3c2c(=O)[nH]c(n3)C)C1
ZINC12689137	COc1cc(ccc1OCc1ccc(cc1)Cl)/C=C/c1[nH]c(=O)c2c3c(sc2n1)CCCC3
ZINC77478065	c1ccc2c(c1)C=C(CO2)c1[nH]c(=O)c2c3c(sc2n1)CCCC3
ZINC25286345	CN(Cc1[nH]c(=O)c2ccccc2n1)Cc1[nH]c(=O)c2c3c(sc2n1)CCCC3
ZINC77478075	c1cc(cc(c1)c1[nH]c(=O)c2c3c(sc2n1)CCCC3)C#N
ZINC13570987	CCCc1[nH]c(=O)c2c3c(sc2n1)CCCC3
ZINC12506493	c1cc(c(cc1/C=C(/c1[nH]c(=O)c2c3c(sc2n1)CCCC3)\Cl)F)n1ccnc1
ZINC48603372	CCCc1[nH]c(=O)c2c3c(sc2n1)C[C@@H](CC3)CC
ZINC48603373	CCCc1[nH]c(=O)c2c3c(sc2n1)C[C@H](CC3)CC
ZINC96194238	CC[NH+](CC)Cc1[nH]c(=O)c2c3c(sc2n1)CC1(CCCCC1)CC3
ZINC05695744	c1cc(cc(c1)Br)/C=C/c1[nH]c(=O)c2c3c(sc2n1)CCCC3
ZINC00884777	Cc1ccccc1c1[nH]c(=O)c2c3c(sc2n1)CCCC3
ZINC57772017	CCc1ccc2c(c1)c(=O)[nH]c(n2)Cc1[nH]c(=O)c2c3c(sc2n1)CCCC3
ZINC06160629	C[C@@H]1CCc2c(sc3c2c(=O)[nH]c(n3)/C(=C/c2ccsc2)/C#N)C1
ZINC07503346	c1cc(sc1)/C=C(/c1[nH]c(=O)c2c3c(sc2n1)CCCC3)\Cl
ZINC07503349	c1cc(ccc1/C=C(/c1[nH]c(=O)c2c3c(sc2n1)CCCC3)\Cl)O
ZINC07503350	CC(=O)Nc1ccc(cc1)/C=C(/c1[nH]c(=O)c2c3c(sc2n1)CCCC3)\Cl
ZINC07001051	c1cc(cnc1)/C=C(\C#N)/c1[nH]c(=O)c2c3c(sc2n1)CCCC3
ZINC16311190	Cc1ccc(cc1)c1[nH]c(=O)c2c3c(sc2n1)CCCCC3
ZINC07001095	c1cc(cc(c1)C(F)(F)F)/C=C(\C#N)/c1[nH]c(=O)c2c3c(sc2n1)CCCC3
ZINC09580692	c1ccc(cc1)COc1ccc(cc1)/C=C(\C#N)/c1[nH]c(=O)c2c3c(sc2n1)CCCC3
ZINC07001153	COc1cc(cc(c1)OC)/C=C(\C#N)/c1[nH]c(=O)c2c3c(sc2n1)CCCC3
ZINC07001156	C=CCOc1ccccc1/C=C(\C#N)/c1[nH]c(=O)c2c3c(sc2n1)CCCC3
ZINC54752965	c1cnc(nc1)c1[nH]c(=O)c2c3c(sc2n1)CCCCC3
ZINC25493285	CC(C)Cc1[nH]c(=O)c2c3c(sc2n1)CCCC3
ZINC04861657	C[C@@H]1CCc2c(sc3c2c(=O)[nH]c(n3)C(C)C)C1
ZINC04861658	C[C@H]1CCc2c(sc3c2c(=O)[nH]c(n3)C(C)C)C1
ZINC08914809	C=CCCCCCCCCc1[nH]c(=O)c2c3c(sc2n1)CCCC3
ZINC07503352	c1cc(ccc1/C=C(/c1[nH]c(=O)c2c3c(sc2n1)CCCC3)\Cl)Cl
ZINC07503354	c1cc(ccc1/C=C(/c1[nH]c(=O)c2c3c(sc2n1)CCCC3)\Cl)F
ZINC07503355	COc1ccc(cc1OC)/C=C(/c1[nH]c(=O)c2c3c(sc2n1)CCCC3)\Cl
ZINC07503356	COc1ccc(cc1)/C=C(/c1[nH]c(=O)c2c3c(sc2n1)CCCC3)\Cl
ZINC07503357	c1cc(ccc1/C=C(/c1[nH]c(=O)c2c3c(sc2n1)CCCC3)\Cl)OC(F)F
ZINC09425394	C[C@@H]1CCc2c(sc3c2c(=O)[nH]c(n3)/C(=C/c2cc(c(c(c2)OC)O)OC)/C#N)C1
ZINC09425395	C[C@H]1CCc2c(sc3c2c(=O)[nH]c(n3)/C(=C/c2cc(c(c(c2)OC)O)OC)/C#N)C1
ZINC05070438	COc1ccc(cc1)/C=C(\C#N)/c1[nH]c(=O)c2c3c(sc2n1)CCCC3
ZINC05070442	c1cc(ccc1/C=C(\C#N)/c1[nH]c(=O)c2c3c(sc2n1)CCCC3)OC(F)F
ZINC05070446	c1ccc(c(c1)/C=C(\C#N)/c1[nH]c(=O)c2c3c(sc2n1)CCCC3)C(F)(F)F
ZINC14177974	c1cc(cc(c1)C#N)/C=C/c1[nH]c(=O)c2c3c(sc2n1)CCCCC3
ZINC05070449	Cc1ccc(s1)/C=C(\C#N)/c1[nH]c(=O)c2c3c(sc2n1)CCCC3
ZINC11295659	Cc1cc(ccc1OC)/C=C(\C#N)/c1[nH]c(=O)c2c3c(sc2n1)CCCC3
ZINC00307791	CC(C)(C)[C@@H]1CCc2c(sc3c2c(=O)[nH]c(n3)C(F)(F)F)C1
ZINC00307789	CC(C)(C)[C@H]1CCc2c(sc3c2c(=O)[nH]c(n3)C(F)(F)F)C1
ZINC12402871	c1ccc(cc1)/C=C/c1[nH]c(=O)c2c3c(sc2n1)CCCC3
ZINC14178120	c1cc(cc(c1)C#N)/C=C(\C#N)/c1[nH]c(=O)c2c3c(sc2n1)CCCC3
ZINC05560455	C[C@H]1CCc2c(sc3c2c(=O)[nH]c(n3)/C(=C/c2ccc(cc2)N(C)C)/C#N)C1
ZINC12658634	C[C@H]1CCc2c(sc3c2c(=O)[nH]c(n3)/C(=C/c2ccc(cc2)OCCC(C)C)/C#N)C1
ZINC12658636	C[C@@H]1CCc2c(sc3c2c(=O)[nH]c(n3)/C(=C/c2ccc(cc2)OCCC(C)C)/C#N)C1
ZINC54751885	c1ccc(cc1)[C@@H]1CCc2c(sc3c2c(=O)[nH]c(n3)c2ncccn2)C1
ZINC54751887	c1ccc(cc1)[C@H]1CCc2c(sc3c2c(=O)[nH]c(n3)c2ncccn2)C1
ZINC32110904	c1ccc(cc1)/C=C\c1[nH]c(=O)c2c3c(sc2n1)CCCC3
ZINC54751926	COCc1ccc(cc1)c1[nH]c(=O)c2c3c(sc2n1)CCCC3
ZINC07503358	c1cc(cc(c1)Cl)/C=C(/c1[nH]c(=O)c2c3c(sc2n1)CCCC3)\Cl
ZINC07503361	CCOc1ccc(cc1OC)/C=C(/c1[nH]c(=O)c2c3c(sc2n1)CCCC3)\Cl
ZINC46438340	C[C@H]1CCc2c(sc3c2c(=O)[nH]c(n3)c2ccc(cc2)O)C1
ZINC04094533	CC[NH+](CC)c1ccc(cc1)c1[nH]c(=O)c2c3c(sc2n1)CCCC3
ZINC07503362	c1cc(cc(c1)F)/C=C(/c1[nH]c(=O)c2c3c(sc2n1)CCCC3)\Cl
ZINC07503364	Cc1ccc(cc1)/C=C(/c1[nH]c(=O)c2c3c(sc2n1)CCCC3)\Cl
ZINC07503365	c1cc(ccc1/C=C(/c1[nH]c(=O)c2c3c(sc2n1)CCCC3)\Cl)C#N
ZINC31935654	c1ccc(cc1)CCNCc1[nH]c(=O)c2c3c(sc2n1)CCCC3
ZINC05695973	C[C@@H]1CCc2c(sc3c2c(=O)[nH]c(n3)/C(=C/c2ccc(cc2)OC(F)F)/C#N)C1
ZINC05695975	C[C@H]1CCc2c(sc3c2c(=O)[nH]c(n3)/C(=C/c2ccc(cc2)OC(F)F)/C#N)C1
ZINC18117772	Cc1[nH]c(=O)c2c3c(sc2n1)CCCC3
ZINC05827491	COc1cc(ccc1OC(F)F)/C=C/c1[nH]c(=O)c2c3c(sc2n1)CCCC3
ZINC96021475	c1cc(ccc1/C=C\c1[nH]c(=O)c2c3c(sc2n1)CCC3)F
ZINC07503366	Cc1cccc(c1)/C=C(/c1[nH]c(=O)c2c3c(sc2n1)CCCC3)\Cl
ZINC07503368	c1cscc1/C=C(/c1[nH]c(=O)c2c3c(sc2n1)CCCC3)\Cl
ZINC07503369	c1cc(c(cc1/C=C(/c1[nH]c(=O)c2c3c(sc2n1)CCCC3)\Cl)F)F
ZINC16440161	c1cc(cc(c1)[N+](=O)[O-])/C=C(/c1nc(=O)c2c3c(sc2[nH]1)CCCC3)\Cl
ZINC07503371	COC(=O)c1ccc(cc1)/C=C(/c1[nH]c(=O)c2c3c(sc2n1)CCCC3)\Cl
ZINC07503351	c1cc(ccc1/C=C(/c1nc(=O)c2c3c(sc2[nH]1)CCCC3)\Cl)[N+](=O)[O-]
ZINC16944828	CCc1[nH]c(=O)c2c3c(sc2n1)CCCC3
ZINC14178677	c1cc(cc(c1)C#N)/C=C(/c1[nH]c(=O)c2c3c(sc2n1)CCC3)\Cl
ZINC13095656	COc1ccc(cc1O)/C=C(/c1[nH]c(=O)c2c3c(sc2n1)CCCC3)\Cl
ZINC02837970	c1ccc(cc1)CCc1[nH]c(=O)c2c3c(sc2n1)CCCC3
ZINC05530630	c1cc(c(c(c1)Cl)/C=C/c1[nH]c(=O)c2c3c(sc2n1)CCCC3)Cl
ZINC36611330	c1cc(cc(c1)F)c1[nH]c(=O)c2c3c(sc2n1)CCCC3
ZINC19803963	C1CCc2c(c3c(=O)[nH]c(nc3s2)CS)C1
ZINC54752470	CC[C@@H]1CCc2c(sc3c2c(=O)[nH]c(n3)c2ncccn2)C1
ZINC54752472	CC[C@H]1CCc2c(sc3c2c(=O)[nH]c(n3)c2ncccn2)C1
ZINC16044925	c1c(cc(c(c1Br)O)Br)/C=C/c1[nH]c(=O)c2c3c(sc2n1)CCCC3
ZINC07503373	COc1cc(cc(c1)OC)/C=C(/c1[nH]c(=O)c2c3c(sc2n1)CCCC3)\Cl
ZINC21190076	CNc1ccc(cc1[N+](=O)[O-])/C=C(/c1nc(=O)c2c3c(sc2[nH]1)CCCC3)\Cl
ZINC06188164	c1cc(ccc1/C=C/c1[nH]c(=O)c2c3c(sc2n1)CCCC3)F
ZINC16440187	Cc1ccc(cc1[N+](=O)[O-])/C=C(/c1nc(=O)c2c3c(sc2[nH]1)CCCC3)\Cl
ZINC96791956	CCOc1cc(ccc1OC)/C=C\c1[nH]c(=O)c2c3c(sc2n1)CCCC3
ZINC96791957	COc1cc(ccc1OCC(=O)[O-])/C=C\c1[nH]c(=O)c2c3c(sc2n1)CCCC3
ZINC33498999	c1cc(c(cc1/C=C\c1[nH]c(=O)c2c3c(sc2n1)CCC3)Cl)Cl
ZINC96194238	CCN(CC)Cc1[nH]c(=O)c2c3c(sc2n1)CC1(CCCCC1)CC3
ZINC22040435	c1ccc(cc1)/C=C/CN1CC[N@@H+](CC1)Cc1[nH]c(=O)c2c3c(sc2n1)CCCC3
ZINC22040435	c1ccc(cc1)/C=C/CN1CCN(CC1)Cc1[nH]c(=O)c2c3c(sc2n1)CCCC3
ZINC25286345	C[N@@H+](Cc1[nH]c(=O)c2ccccc2n1)Cc1[nH]c(=O)c2c3c(sc2n1)CCCC3
ZINC25286345	C[N@@H+](Cc1nc([O-])c2ccccc2n1)Cc1[nH]c(=O)c2c3c(sc2n1)CCCC3
ZINC96481983	C[N@@H+](Cc1ccccc1)Cc1[nH]c(=O)c2c3c(sc2n1)CCCC3
ZINC21190088	c1cc(c(cc1/C=C(/c1nc(=O)c2c3c(sc2[nH]1)CCCC3)\Cl)[N+](=O)[O-])O
ZINC39220971	C1CCc2c(c3c(=O)nc([nH]c3s2)C[NH3+])C1
ZINC75422761	C[C@@H]1CCc2c(sc3c2c(=O)[nH]c(n3)CN)C1
ZINC05695679	Cc1cc(c(c(c1)C)/C=C(\C#N)/c1[nH]c(=O)c2c3c(sc2n1)C[C@@H](CC3)C)C
ZINC09443375	C[C@@H]1CCc2c(sc3c2c(=O)[nH]c(n3)/C(=C/c2c(cccc2Cl)Cl)/C#N)C1
