# Supplementary material for: Microtubins: a novel class of small synthetic microtubule targeting drugs that inhibit cancer cell proliferation
Source: Oncotarget. 2017 Oct 19;8(61):104007–21. doi: 10.18632/oncotarget.21945 (PMC5732783; doi:10.18632/oncotarget.21945)
Supplement: Supplementary file 3 [file oncotarget-08-104007-s003.xlsx]

## Sheet: Sheet1
1	c12c(c(=O)[nH]c(n1)/C=C/c1cc(OC)ccc1)c1c(s2)CCCC1
2	c12c(c(=O)[nH]c(n1)/C=C/c1ccc(cc1)OC)c1c(s2)CCCC1
3	c12c(c(=O)[nH]c(n1)/C=C/c1ccc(Br)cc1)c1c(s2)CCCC1
4	c12c(c(=O)[nH]c(n1)/C=C/c1cc(Cl)ccc1)c1c(s2)CCCC1
5	c12c(c(=O)[nH]c(n1)/C=C/c1cc(C#N)ccc1)c1c(s2)CCCC1
6	c12c(c(=O)[nH]c(n1)/C=C/c1c(cc(cc1)F)F)c1c(s2)CCCC1
7	c12c(c(=O)[nH]c(n1)/C=C/c1c(ccc(c1)F)F)c1c(s2)CCCC1
8	c12c(c(=O)[nH]c(n1)/C=C/c1cc(c(cc1)F)F)c1c(s2)CCCC1
9	c12c(c(=O)[nH]c(n1)/C=C/c1cc(c(cc1)OC)OC)c1c(s2)CCCC1
10	c12c(c(=O)[nH]c(n1)/C=C/c1ccc(cc1)OCC)c1c(s2)CCCC1
11	c12c(c(=O)[nH]c(n1)/C=C/c1cc(c(cc1)OCC)OC)c1c(s2)CCCC1
12	c12c(c(=O)[nH]c(n1)/C=C/c1ccc(cc1)CC)c1c(s2)CCCC1
13	c12c(c(=O)[nH]c(n1)/C=C/c1ccc(F)cc1)c1c(s2)CCCC1
14	c12c(c(=O)[nH]c(n1)/C=C/c1ccc(SC)cc1)c1c(s2)CCCC1
15	c12c(c(=O)[nH]c(n1)/C=C/c1ccc(cc1)C)c1c(s2)CCCC1
16	c12c(c(=O)[nH]c(n1)/C=C/c1cc(ccc1)C)c1c(s2)CCCC1
17	c12c(c(=O)[nH]c(n1)/C=C/c1cc(OC)ccc1)c1c(s2)CCC1
18	c12c(c(=O)[nH]c(n1)/C=C/c1ccc(cc1)OC)c1c(s2)CCC1
19	c12c(c(=O)[nH]c(n1)/C=C/c1ccc(Br)cc1)c1c(s2)CCC1
20	c12c(c(=O)[nH]c(n1)/C=C/c1c(cc(cc1)Br)F)c1c(s2)CCC1
21	c12c(c(=O)[nH]c(n1)/C=C/c1cc(c(cc1)F)Br)c1c(s2)CCC1
22	c12c(c(=O)[nH]c(n1)/C=C/c1c(cc(cc1)C)Cl)c1c(s2)CCC1
23	c12c(c(=O)[nH]c(n1)/C=C/c1cc(Cl)ccc1)c1c(s2)CCC1
24	c12c(c(=O)[nH]c(n1)/C=C/c1cc(C#N)ccc1)c1c(s2)CCC1
25	c12c(c(=O)[nH]c(n1)/C=C/c1c(cc(cc1)F)F)c1c(s2)CCC1
26	c12c(c(=O)[nH]c(n1)/C=C/c1c(ccc(c1)F)F)c1c(s2)CCC1
27	c12c(c(=O)[nH]c(n1)/C=C/c1cc(c(cc1)F)F)c1c(s2)CCC1
28	c12c(c(=O)[nH]c(n1)/C=C/c1cc(c(cc1)OC)OC)c1c(s2)CCC1
29	c12c(c(=O)[nH]c(n1)/C=C/c1ccc(cc1)OCC)c1c(s2)CCC1
30	c12c(c(=O)[nH]c(n1)/C=C/c1cc(c(cc1)OCC)OC)c1c(s2)CCC1
31	c12c(c(=O)[nH]c(n1)/C=C/c1ccc(cc1)CC)c1c(s2)CCC1
32	c12c(c(=O)[nH]c(n1)/C=C/c1ccc(F)cc1)c1c(s2)CCC1
33	c12c(c(=O)[nH]c(n1)/C=C/c1ccc(cc1)C(C)C)c1c(s2)CCC1
34	c12c(c(=O)[nH]c(n1)/C=C/c1ccc(SC)cc1)c1c(s2)CCC1
35	c12c(c(=O)[nH]c(n1)/C=C/c1ccc(cc1)C)c1c(s2)CCC1
36	c12c(c(=O)[nH]c(n1)/C=C/c1cc(ccc1)C)c1c(s2)CCC1
37	c12c(c(=O)[nH]c(n1)/C=C/c1cc(OC(F)(F)F)ccc1)c1c(s2)CCC1
38	c12c(c(=O)[nH]c(n1)/C=C/c1ccc(OC(F)(F)F)cc1)c1c(s2)CCC1
